# Supplementary material for: Dysbiosis in the Gut Microbiota of Patients with Multiple Sclerosis, with a Striking Depletion of Species Belonging to Clostridia XIVa and IV Clusters
Source: PLoS One. 2015 Sep 14;10(9):e0137429. doi: 10.1371/journal.pone.0137429 (PMC4569432; doi:10.1371/journal.pone.0137429)
Supplement: S1 Table — (XLSX) [file pone.0137429.s003.xlsx]

## Sheet: Table S1
	Supplementary Table S1. Clinical data of MS patients examined in this study.
	Patient	Phenotype	Gender	Age	Duration	Relapse frequency	Serum	Treatment	Disease distribution
				(years)	(years)	for the last 1 years	aAQP4ab
	Yms01	RR	F	36	15	2	-	IFNβ1b + PSL	Cerebrum, SC
	Yms02	RR	F	40	24	1	-	None	Cerebrum, Cerebellum, BS, SC
	Yms04	RR	F	45	8	0	-	None	Cerebrum, ON
	Yms05	RR	M	25	4	1	-	IFNβ1a	Cerebrum, BS, SC
	Yms07	RR	M	41	7	0	-	PSL	Cerebrum, BS, SC
	Yms08	RR	F	33	7	0	-	IFNβ1b	Cerebrum, BS
	Yms09	RR	F	19	3	1	-	PSL	Cerebrum, BS, SC, ON
	Yms10	RR	M	43	5	2	-	PSL	Cerebrum, SC
	Yms11	RR	F	43	9	2	-	None	Cerebrum, SC
	Yms12	RR	F	33	7	0	-	None	Cerebrum
	Yms14	RR	M	35	2	0	-	None	Cerebrum
	Yms15	RR	F	31	6	1	NE	None	Cerebrum, SC, ON
	Yms18	RR	F	27	10	1	NE	PSL	Cerebrum, Cerebellum, BS, SC, ON
	Yms21	RR	F	33	7	0	NE	IFNβ1a	Cerebrum, SC, ON
	Yms23	RR	F	44	5	0	-	IFNβ1a	Cerebrum, BS, ON
	Yms24	RR	F	27	3	0	-	IFNβ1b	Cerebrum, BS, SC
	Yms26	RR	F	40	19	1	-	IFNβ1b	Cerebrum, SC
	Yms31	RR	F	42	4	0	-	None	Cerebrum, ON
	Yms33	RR	M	44	20	0	-	IFNβ1a	Cerebrum, BS, SC
	Yms34	RR	M	38	10	0	-	IFNβ1a	Cerebrum, Cerebellum, BS
	RR: relapse remitting MS, F: female, M: male, aAQP4ab: anti-aquaporin 4 antibody
	PSL: prednisolone, IFN: interferon, SC: spinal cord, BS: brain stem, ON: optic nerve, NE: not examined
