# Supplementary material for: Dysbiosis in the Gut Microbiota of Patients with Multiple Sclerosis, with a Striking Depletion of Species Belonging to Clostridia XIVa and IV Clusters
Source: PLoS One. 2015 Sep 14;10(9):e0137429. doi: 10.1371/journal.pone.0137429 (PMC4569432; doi:10.1371/journal.pone.0137429)
Supplement: S2 Table — (XLSX) [file pone.0137429.s004.xlsx]

## Sheet: Table S2
	Supplementary Table S2. Samples obtained from healthy subjects for analysis in this study.
	Healty subject	Gender	Age	HC40	HC18
	APr10S00	F	21	HC40
	APr14S00	F	21	HC40
	APr15S00	F	22	HC40
	APr17S00	M	20	HC40	HC18
	APr19S00	M	20	HC40	HC18
	APr20S00	F	21	HC40	HC18
	APr21S00	F	21	HC40
	APr22S00	F	22	HC40	HC18
	APr23S00	F	21	HC40	HC18
	APr24S00	M	19	HC40
	APr27S00	F	20	HC40
	APr30S00	F	21	HC40
	APr31S00	M	33	HC40	HC18
	APr35S00	F	19	HC40
	APr36S00	F	19	HC40
	APr37S00	F	21	HC40	HC18
	APr40S00	M	19	HC40	HC18
	F-AKO03	M	50	HC40
	F-AKO05	M	50	HC40
	F-AKO10	F	28	HC40
	F-AKO17	F	39	HC40
	F-AKO18	F	33	HC40
	F-AKO23	M	45	HC40
	F-AKO24	M	35	HC40
	F-AKO27	M	50	HC40
	F-BANK07	M	31	HC40
	F-BANK08	M	29	HC40
	F-BANK09	M	28	HC40
	F-BANK10	M	28	HC40
	F-Morita01	F	23	HC40
	F-Morita02	F	22	HC40
	F-Morita03	M	23	HC40
	F-Morita04	M	22	HC40
	F-Morita11	F	22	HC40
	F-Morita21	M	49	HC40
	F-Tagent06	M	41	HC40
	F-Tagent15	M	37	HC40
	F-Tagent16	F	34	HC40
	F-Tagent17	M	26	HC40
	F-Tagent18	F	36	HC40
	APr01S00	F	21		HC18
	APr02S00	F	23		HC18
	APr03S00	F	21		HC18
	APr09S00	F	20		HC18
	APr11S00	F	23		HC18
	APr12S00	M	25		HC18
	APr16S00	F	20		HC18
	APr29S00	F	23		HC18
	APr32S00	M	19		HC18
	APr39S00	M	23		HC18
