# Supplementary material for: Dysbiosis in the Gut Microbiota of Patients with Multiple Sclerosis, with a Striking Depletion of Species Belonging to Clostridia XIVa and IV Clusters
Source: PLoS One. 2015 Sep 14;10(9):e0137429. doi: 10.1371/journal.pone.0137429 (PMC4569432; doi:10.1371/journal.pone.0137429)
Supplement: S3 Table — (XLSX) [file pone.0137429.s005.xlsx]

## Sheet: Table S3
	Supplementary Table S3. Statistical summary of 16S sequencing of 20 MS patients
	Subject	Total read#	Filter-passed reads#	Filter-passed reads%
	Yms01	10211	4993	48.9
	Yms02	10403	4716	45.33
	Yms04	26291	12924	49.16
	Yms05	27087	14431	53.28
	Yms07	19862	5731	28.85
	Yms08	17813	4296	24.12
	Yms09	16588	4533	27.33
	Yms10	14888	8143	54.7
	Yms11	13549	8942	66
	Yms12	15428	8968	58.13
	Yms14	7527	4098	54.44
	Yms15	26546	16638	62.68
	Yms18	7626	4458	58.46
	Yms21	7827	3281	41.92
	Yms23	9820	5507	56.08
	Yms24	9636	5062	52.53
	Yms26	11952	5808	48.59
	Yms31	10055	6202	61.68
	Yms33	19174	7956	41.49
	Yms34	9568	4907	51.29
	Average	14596 ± 1435	7080±825	49.25
