# Supplementary material for: Dysbiosis in the Gut Microbiota of Patients with Multiple Sclerosis, with a Striking Depletion of Species Belonging to Clostridia XIVa and IV Clusters
Source: PLoS One. 2015 Sep 14;10(9):e0137429. doi: 10.1371/journal.pone.0137429 (PMC4569432; doi:10.1371/journal.pone.0137429)
Supplement: S4 Table — (XLSX) [file pone.0137429.s006.xlsx]

## Sheet: Table S4
	Supplementary Table S4. Statistical summary of 16S sequencing of 40 healthy subjects
	Healty subject	Total read#	Filter-passed reads#	Filter-passed reads%
	APr10S00	10308	6167	59.83
	APr14S00	27106	15241	56.23
	APr15S00	21307	10771	50.55
	APr17S00	7434	4713	63.4
	APr19S00	16030	8601	53.66
	APr20S00	7682	4725	61.51
	APr21S00	27362	14996	54.81
	APr22S00	9606	5423	56.45
	APr23S00	8021	4748	59.19
	APr24S00	22540	12366	54.86
	APr27S00	29984	17304	57.71
	APr30S00	8531	5291	62.02
	APr31S00	9535	6394	67.06
	APr35S00	7041	4406	62.58
	APr36S00	15938	9589	60.16
	APr37S00	11054	6751	61.07
	APr40S00	6756	4139	61.26
	F-AKO03	8252	4542	55.04
	F-AKO05	10282	4524	44
	F-AKO10	10611	5624	53
	F-AKO17	12829	7509	58.53
	F-AKO18	9015	4965	55.07
	F-AKO23	12987	7201	55.45
	F-AKO24	7273	3493	48.03
	F-AKO27	12479	8591	68.84
	F-BANK07	10115	5288	52.28
	F-BANK08	10589	5530	52.22
	F-BANK09	9643	5257	54.52
	F-BANK10	7368	4157	56.42
	F-Morita01	13770	8328	60.48
	F-Morita02	13115	8561	65.28
	F-Morita03	14178	8816	62.18
	F-Morita04	13917	8559	61.5
	F-Morita11	13991	9048	64.67
	F-Morita21	9700	5415	55.82
	F-Tagent06	33016	20302	61.49
	F-Tagent15	8594	4377	50.93
	F-Tagent16	22360	11630	52.01
	F-Tagent17	9341	5851	62.64
	F-Tagent18	7650	4392	57.41
	Average	13183±1071	7590±616	57.75
