# Supplementary material for: Dysbiosis in the Gut Microbiota of Patients with Multiple Sclerosis, with a Striking Depletion of Species Belonging to Clostridia XIVa and IV Clusters
Source: PLoS One. 2015 Sep 14;10(9):e0137429. doi: 10.1371/journal.pone.0137429 (PMC4569432; doi:10.1371/journal.pone.0137429)
Supplement: S6 Table — (XLSX) [file pone.0137429.s008.xlsx]

## Sheet: Table S6
	Supplementary Table S6. Similarity between the 16S V1-V2 sequences of the 14 clostridial species identified in the microbiota of patients with MS and 17 clostridial species reported by Atarashi.
			17 clostridial species reported by Atarashi
			St01	St04	St03	St06	St07	St08	St09	St13	St14	St15	St16	St18	St26	St27	St28	St29	St21
	14 clostridial species decreased in MS20	rclust00107	73	85	75	88	85	73	84	76	85	84	87	73	85	83	84	84	88
		rclust00125	73	74	79	75	74	71	76	77	74	74	77	71	75	76	74	75	74
		rclust00231	72	89	78	88	89	73	85	77	92	86	88	73	87	82	87	84	93
		rclust00240	75	86	76	88	87	76	86	77	87	86	88	75	84	83	86	83	89
		rclust00397	73	79	83	82	80	77	79	84	80	80	79	75	79	79	80	78	81
		rclust00467	74	88	78	89	88	79	90	77	88	88	89	77	84	87	87	85	89
		rclust00489	74	88	76	91	91	73	87	76	87	91	88	73	85	82	90	84	89
		rclust00715	72	83	78	83	84	75	85	81	84	85	85	77	85	86	84	86	85
		unmap_OTU00057	73	91	78	90	92	74	86	76	89	92	92	72	83	84	91	86	89
		unmap_OTU00078	72	93	78	90	93	73	85	75	90	92	90	73	83	80	90	83	92
		unmap_OTU00273	73	85	76	92	87	73	87	76	87	87	87	74	83	84	87	85	90
		unmap_OTU00005	71	93	77	91	95	73	87	75	90	94	91	72	83	83	91	84	91
		unmap_OTU00644	71	91	76	89	92	74	86	76	89	90	90	72	83	84	89	84	89
		unmap_OTU00151	72	91	76	89	93	75	85	75	90	91	90	73	85	83	90	82	90
	Values indicated sequence identities in % between the two species with a global alignment.
