# Supplementary material for: Dysbiosis in the Gut Microbiota of Patients with Multiple Sclerosis, with a Striking Depletion of Species Belonging to Clostridia XIVa and IV Clusters
Source: PLoS One. 2015 Sep 14;10(9):e0137429. doi: 10.1371/journal.pone.0137429 (PMC4569432; doi:10.1371/journal.pone.0137429)
Supplement: S7 Table — (XLSX) [file pone.0137429.s009.xlsx]

## Sheet: Table S7
	Supplementary Table S7. Similarity between the 16S V1-V2 sequences of Roseburia sp. 1120 and several known Roseburia species.
		Roseburia hominis A2-183	Roseburia intestinalis L1-82	Roseburia inulinivorans	Roseburia faecis M72/1	Roseburia sp. DJF VR77	Roseburia sp. 1120	Roseburia sp. 499	Roseburia sp. 831b
	Roseburia hominis A2-183	100	98	95	97	96	90	95	96
	Roseburia intestinalis L1-82	98	100	94	97	96	89	94	96
	Roseburia inulinivorans	95	94	100	94	94	90	93	93
	Roseburia faecis M72/1	97	97	94	100	96	89	94	96
	Roseburia sp. DJF VR77	96	96	94	96	100	89	93	94
	Roseburia sp. 1120	90	89	90	89	89	100	89	88
	Roseburia sp. 499	95	94	93	94	93	89	100	94
	Roseburia sp. 831b	96	96	93	96	94	88	94	100
	Values indicated sequence identities in % between the two species with a global alignment.
