# Supplementary material for: Dysbiosis in the Gut Microbiota of Patients with Multiple Sclerosis, with a Striking Depletion of Species Belonging to Clostridia XIVa and IV Clusters
Source: PLoS One. 2015 Sep 14;10(9):e0137429. doi: 10.1371/journal.pone.0137429 (PMC4569432; doi:10.1371/journal.pone.0137429)
Supplement: S8 Table — (XLSX) [file pone.0137429.s010.xlsx]

## Sheet: Table S7
	Supplementary Table S8. Similarity between the 16S V1-V2 sequences of Lactobacillus rogosae and several known Lactobacillus species.
		Lactobacillus acidophilus NCFM	Lactobacillus amylolyticus DSM 11664	Lactobacillus animalis KCTC 3501	Lactobacillus antri DSM 16041	Lactobacillus brevis ATCC 367	Lactobacillus casei ATCC 334	Lactobacillus delbrueckii subsp. bulgaricus 2038	Lactobacillus fermentum CECT 5716	Lactobacillus gasseri ATCC 33323	Lactobacillus gastricus PS3	Lactobacillus helveticus DPC 4571	Lactobacillus hominis CRBIP 24.179	Lactobacillus iners AB-1	Lactobacillus johnsonii DPC 6026	Lactobacillus mucosae LM1	Lactobacillus oris F0423	Lactobacillus paracasei subsp. paracasei 8700:2	Lactobacillus pasteurii CRBIP 24.76	Lactobacillus plantarum JDM1	Lactobacillus reuteri DSM 20016	Lactobacillus rhamnosus ATCC 8530	Lactobacillus rogosae	Lactobacillus ruminis ATCC 27782	Lactobacillus sakei subsp. sakei 23K	Lactobacillus salivarius CECT 5713	Lactobacillus vaginalis ATCC 49540	Lactobacillus zeae KCTC 3804
	Lactobacillus acidophilus NCFM	100	96	88	90	88	88	93	88	92	88	98	92	91	92	89	89	88	95	87	89	88	80	87	88	87	90	88
	Lactobacillus amylolyticus DSM 11664	96	100	88	89	88	88	93	88	92	88	96	92	91	92	88	89	88	95	86	89	88	80	86	87	87	90	88
	Lactobacillus animalis KCTC 3501	88	88	100	89	92	91	88	90	88	91	87	89	88	89	90	89	91	87	91	90	91	81	94	92	94	90	91
	Lactobacillus antri DSM 16041	90	89	89	100	89	89	88	91	89	93	90	89	87	89	93	98	89	89	89	95	90	79	88	89	88	97	90
	Lactobacillus brevis ATCC 367	88	88	92	89	100	92	88	91	90	91	87	89	89	90	91	90	92	88	94	91	92	78	92	92	91	92	91
	Lactobacillus casei ATCC 334	88	88	91	89	92	100	88	90	89	91	88	89	87	89	90	90	99	88	91	91	98	79	90	92	91	91	99
	Lactobacillus delbrueckii subsp. bulgaricus 2038	93	93	88	88	88	88	100	88	92	88	93	92	90	92	89	88	88	93	88	88	88	80	88	88	88	90	88
	Lactobacillus fermentum CECT 5716	88	88	90	91	91	90	88	100	90	96	88	90	89	90	95	92	90	88	91	94	90	79	90	90	90	93	90
	Lactobacillus gasseri ATCC 33323	92	92	88	89	90	89	92	90	100	89	92	99	95	99	89	89	89	93	90	90	89	79	88	89	89	90	89
	Lactobacillus gastricus PS3	88	88	91	93	91	91	88	96	89	100	88	90	88	89	96	93	91	89	91	95	91	79	91	91	90	95	91
	Lactobacillus helveticus DPC 4571	98	96	87	90	87	88	93	88	92	88	100	92	91	92	89	90	88	94	87	89	88	80	86	87	87	90	88
	Lactobacillus hominis CRBIP 24.179	92	92	89	89	89	89	92	90	99	90	92	100	94	99	89	89	89	93	90	90	89	79	87	89	89	90	89
	Lactobacillus iners AB-1	91	91	88	87	89	87	90	89	95	88	91	94	100	95	88	87	88	91	88	88	87	80	88	88	89	88	87
	Lactobacillus johnsonii DPC 6026	92	92	89	89	90	89	92	90	99	89	92	99	95	100	89	89	89	93	90	90	89	80	88	89	89	90	89
	Lactobacillus mucosae LM1	89	88	90	93	91	90	89	95	89	96	89	89	88	89	100	94	90	89	91	95	91	78	90	91	90	95	90
	Lactobacillus oris F0423	89	89	89	98	90	90	88	92	89	93	90	89	87	89	94	100	90	89	90	95	90	79	89	89	89	97	90
	Lactobacillus paracasei subsp. paracasei 8700:2	88	88	91	89	92	99	88	90	89	91	88	89	88	89	90	90	100	88	91	91	98	78	90	93	91	91	99
	Lactobacillus pasteurii CRBIP 24.76	95	95	87	89	88	88	93	88	93	89	94	93	91	93	89	89	88	100	87	89	88	80	87	88	88	90	88
	Lactobacillus plantarum JDM1	87	86	91	89	94	91	88	91	90	91	87	90	88	90	91	90	91	87	100	91	92	80	91	93	91	91	92
	Lactobacillus reuteri DSM 20016	89	89	90	95	91	91	88	94	90	95	89	90	88	90	95	95	91	89	91	100	91	79	89	91	89	98	91
	Lactobacillus rhamnosus ATCC 8530	88	88	91	90	92	98	88	90	89	91	88	89	87	89	91	90	98	88	92	91	100	79	90	93	92	92	99
	Lactobacillus rogosae	80	80	81	79	78	79	80	79	79	79	80	79	80	80	78	79	78	80	80	79	79	100	81	81	81	75	75
	Lactobacillus ruminis ATCC 27782	87	86	94	88	92	90	88	90	88	91	86	87	88	88	90	89	90	87	91	89	90	81	100	90	93	90	90
	Lactobacillus sakei subsp. sakei 23K	88	87	92	89	92	92	88	90	89	91	87	89	88	89	91	89	93	88	93	91	93	81	90	100	91	92	93
	Lactobacillus salivarius CECT 5713	87	87	94	88	91	91	88	90	89	90	87	89	89	89	90	89	91	88	91	89	92	81	93	91	100	89	92
	Lactobacillus vaginalis ATCC 49540	90	90	90	97	92	91	90	93	90	95	90	90	88	90	95	97	91	90	91	98	92	75	90	92	89	100	91
	Lactobacillus zeae KCTC 3804	88	88	91	90	91	99	88	90	89	91	88	89	87	89	90	90	99	88	92	91	99	75	90	93	92	91	100
	Values indicated sequence identities in % between the two species with a global alignment.
